# Supplementary material for: From Vine to Sparkle: An Analytical and Sensory Evaluation of Sparkling Wines from Some Romanian Native Grapes
Source: Foods. 2026 Jan 18;15(2):353. doi: 10.3390/foods15020353 (PMC12840789; doi:10.3390/foods15020353)
Supplement: Supplementary file 1 [file foods-15-00353-s001.zip]

Archive with 1 entries (1 files):
- foods-4065268-supplementary.pdf
